# Supplementary material for: Dramatic Reduction of Distant Pancreatic Metastases Using Local Light Activation of Verteporfin with Nab-Paclitaxel
Source: Cancers (Basel). 2021 Nov 18;13(22):5781. doi: 10.3390/cancers13225781 (PMC8616053; doi:10.3390/cancers13225781)
Supplement: Supplementary file 1 [file cancers-13-05781-s001.zip]

Archive with 1 entries (1 files):
- supplementary updated.pdf
